# Supplementary material for: Kinematic markers of skill in first-person shooter video games
Source: PNAS Nexus. 2023 Jul 31;2(8):pgad249. doi: 10.1093/pnasnexus/pgad249 (PMC10411933; doi:10.1093/pnasnexus/pgad249)
Supplement: pgad249_Supplementary_Data [file pgad249_supplementary_data.zip]

Archive with 3 entries (3 files):
- PNASNEXUS-PNASNEXUS-2023-00487-T-s03.avi
- PNASNEXUS-PNASNEXUS-2023-00487-T-s01.pdf
- PNASNEXUS-PNASNEXUS-2023-00487-T-s02.avi
